# Supplementary material for: New Fossil Evidence Suggests That Angiosperms Flourished in the Middle Jurassic
Source: Life (Basel). 2023 Mar 17;13(3):819. doi: 10.3390/life13030819 (PMC10059865; doi:10.3390/life13030819)
Supplement: Supplementary file 1 [file life-13-00819-s001.zip]

Archive with 4 entries (4 files):
- Supplementary Material.docx
- Video S1.mp4
- Video S2.mp4
- Video S3.mp4
